# Supplementary material for: Admission Biomarkers as Predictors of Mortality in Comatose Patients in the Intensive Care Unit: A Retrospective Pilot Study
Source: Diagnostics (Basel). 2026 May 3;16(9):1388. doi: 10.3390/diagnostics16091388 (PMC13163716; doi:10.3390/diagnostics16091388)
Supplement: Supplementary file 1 [file diagnostics-16-01388-s001.zip]

Archive with 1 entries (1 files):
- diagnostics-4228502-supplementary.pdf
